# Supplementary material for: Brain Fog and Quality of Life at Work in Non-Hospitalized Patients after COVID-19
Source: Int J Environ Res Public Health. 2022 Oct 6;19(19):12816. doi: 10.3390/ijerph191912816 (PMC9564568; doi:10.3390/ijerph191912816)
Supplement: Supplementary file 1 [file ijerph-19-12816-s001.zip]

Archive with 1 entries (1 files):
- ijerph-1883314-supplementary.pdf
